# Supplementary material for: The Pteridaceae family diversity in Togo
Source: Biodivers Data J. 2015 Jul 15;(3):e5078. doi: 10.3897/BDJ.3.e5078 (PMC4549653; doi:10.3897/BDJ.3.e5078)
Supplement: XML Treatment for Pteris similis [file BDJ.3.e5078-treatment15.xml]

<!DOCTYPE tp:taxon-treatment
  PUBLIC "-//TaxonX//DTD Taxonomic Treatment Publishing DTD v0 20100105//EN" "tax-treatment-NSO.dtd">
<tp:taxon-treatment xmlns:tp="http://www.plazi.org/taxpub"><tp:treatment-meta><mixed-citation publication-type="journal"><person-group><name><surname>Abotsi</surname><given-names>Komla Elikplim</given-names></name><name><surname>Radji</surname><given-names>Aboudou R.</given-names></name><name><surname>Rouhan</surname><given-names>Germinal</given-names></name><name><surname>Dubuisson</surname><given-names>Jean-Yves</given-names></name><name><surname>Kokou</surname><given-names>Kouami</given-names></name></person-group><article-title>The <tp:taxon-name><tp:taxon-name-part taxon-name-part-type="family">Pteridaceae</tp:taxon-name-part></tp:taxon-name> family diversity in Togo</article-title><source>Biodivers Data J</source><day>15</day><month>7</month><year>2015</year><volume>2015</volume><issue>3</issue><pub-id pub-id-type="doi">10.3897/BDJ.3.e5078</pub-id></mixed-citation></tp:treatment-meta><tp:nomenclature><tp:taxon-name><tp:taxon-name-part taxon-name-part-type="genus">Pteris</tp:taxon-name-part> <tp:taxon-name-part taxon-name-part-type="species">similis</tp:taxon-name-part></tp:taxon-name><tp:taxon-authority>Kuhn.</tp:taxon-authority><tp:nomenclature-citation-list><tp:nomenclature-citation><tp:taxon-name><tp:taxon-name-part taxon-name-part-type="genus">Pteris</tp:taxon-name-part> <tp:taxon-name-part taxon-name-part-type="species">congoensis</tp:taxon-name-part></tp:taxon-name><comment> Christ., <italic><tp:taxon-name><tp:taxon-name-part taxon-name-part-type="genus">P.</tp:taxon-name-part> <tp:taxon-name-part taxon-name-part-type="species">spinulifera</tp:taxon-name-part></tp:taxon-name></italic> sensu Tardieu.</comment></tp:nomenclature-citation></tp:nomenclature-citation-list></tp:nomenclature><tp:treatment-sec sec-type="materials"><title>Materials</title><list list-type="alpha-lower" list-content="occurrences"><list-item><p><bold>Type status:</bold> <named-content xmlns:xlink="http://www.w3.org/1999/xlink" content-type="dwc:typeStatus" xlink:type="simple">Other material</named-content>. <bold>Occurrence:</bold> catalogNumber: <named-content xmlns:xlink="http://www.w3.org/1999/xlink" content-type="dwc:catalogNumber" xlink:type="simple">30065</named-content>; recordNumber: <named-content xmlns:xlink="http://www.w3.org/1999/xlink" content-type="dwc:recordNumber" xlink:type="simple">162</named-content>; recordedBy: <named-content xmlns:xlink="http://www.w3.org/1999/xlink" content-type="dwc:recordedBy" xlink:type="simple">ABOTSI, SODJINOU &amp; MINGOU</named-content>; <bold>Taxon:</bold> nameAccordingToID: <named-content xmlns:xlink="http://www.w3.org/1999/xlink" content-type="dwc:nameAccordingToID" xlink:type="simple">The Plant List</named-content>; scientificName: <named-content xmlns:xlink="http://www.w3.org/1999/xlink" content-type="dwc:scientificName" xlink:type="simple"><italic><tp:taxon-name><tp:taxon-name-part taxon-name-part-type="genus">Pteris</tp:taxon-name-part> <tp:taxon-name-part taxon-name-part-type="species">similis</tp:taxon-name-part></tp:taxon-name></italic> Kuhn.</named-content>; kingdom: <named-content xmlns:xlink="http://www.w3.org/1999/xlink" content-type="dwc:kingdom" xlink:type="simple"><tp:taxon-name><tp:taxon-name-part taxon-name-part-type="kingdom">Plantae</tp:taxon-name-part></tp:taxon-name></named-content>; phylum: <named-content xmlns:xlink="http://www.w3.org/1999/xlink" content-type="dwc:phylum" xlink:type="simple"><tp:taxon-name><tp:taxon-name-part taxon-name-part-type="phylum">Monilophyta</tp:taxon-name-part></tp:taxon-name></named-content>; class: <named-content xmlns:xlink="http://www.w3.org/1999/xlink" content-type="dwc:class" xlink:type="simple"><tp:taxon-name><tp:taxon-name-part taxon-name-part-type="class">Polypodiidae</tp:taxon-name-part></tp:taxon-name></named-content>; order: <named-content xmlns:xlink="http://www.w3.org/1999/xlink" content-type="dwc:order" xlink:type="simple"><tp:taxon-name><tp:taxon-name-part taxon-name-part-type="order">Polypodiales</tp:taxon-name-part></tp:taxon-name></named-content>; family: <named-content xmlns:xlink="http://www.w3.org/1999/xlink" content-type="dwc:family" xlink:type="simple"><tp:taxon-name><tp:taxon-name-part taxon-name-part-type="family">Pteridaceae</tp:taxon-name-part></tp:taxon-name></named-content>; genus: <named-content xmlns:xlink="http://www.w3.org/1999/xlink" content-type="dwc:genus" xlink:type="simple"><tp:taxon-name><tp:taxon-name-part taxon-name-part-type="genus">Pteris</tp:taxon-name-part></tp:taxon-name></named-content>; specificEpithet: <named-content xmlns:xlink="http://www.w3.org/1999/xlink" content-type="dwc:specificEpithet" xlink:type="simple"><italic>similis</italic></named-content>; taxonRank: <named-content xmlns:xlink="http://www.w3.org/1999/xlink" content-type="dwc:taxonRank" xlink:type="simple">species</named-content>; scientificNameAuthorship: <named-content xmlns:xlink="http://www.w3.org/1999/xlink" content-type="dwc:scientificNameAuthorship" xlink:type="simple">Kuhn.</named-content>; <bold>Location:</bold> continent: <named-content xmlns:xlink="http://www.w3.org/1999/xlink" content-type="dwc:continent" xlink:type="simple">Africa</named-content>; country: <named-content xmlns:xlink="http://www.w3.org/1999/xlink" content-type="dwc:country" xlink:type="simple">Togo</named-content>; stateProvince: <named-content xmlns:xlink="http://www.w3.org/1999/xlink" content-type="dwc:stateProvince" xlink:type="simple">Plateaux</named-content>; decimalLatitude: <named-content xmlns:xlink="http://www.w3.org/1999/xlink" content-type="dwc:decimalLatitude" xlink:type="simple">8.19669463</named-content>; decimalLongitude: <named-content xmlns:xlink="http://www.w3.org/1999/xlink" content-type="dwc:decimalLongitude" xlink:type="simple">0.61947079</named-content>; geodeticDatum: <named-content xmlns:xlink="http://www.w3.org/1999/xlink" content-type="dwc:geodeticDatum" xlink:type="simple">WGS 1984</named-content>; <bold>Identification:</bold> identifiedBy: <named-content xmlns:xlink="http://www.w3.org/1999/xlink" content-type="dwc:identifiedBy" xlink:type="simple">K. E. Abotsi</named-content>; dateIdentified: <named-content xmlns:xlink="http://www.w3.org/1999/xlink" content-type="dwc:dateIdentified" xlink:type="simple">/05/2013</named-content>; <bold>Event:</bold> eventDate: <named-content xmlns:xlink="http://www.w3.org/1999/xlink" content-type="dwc:eventDate" xlink:type="simple">05-09-13</named-content>; <bold>Record Level:</bold> institutionID: <named-content xmlns:xlink="http://www.w3.org/1999/xlink" content-type="dwc:institutionID" xlink:type="simple">Herbarium togoense</named-content>; collectionID: <named-content xmlns:xlink="http://www.w3.org/1999/xlink" content-type="dwc:collectionID" xlink:type="simple">TOGO</named-content></p></list-item></list></tp:treatment-sec><tp:treatment-sec sec-type="Ecological interactions"><title>Ecological interactions</title><sec sec-type="Native status"><title>Native status</title><p>Native</p></sec></tp:treatment-sec><tp:treatment-sec sec-type="Distribution"><title>Distribution</title><p>Togo (Ecological Zone 4), Uganda, Tanzania, Principe Isl., Sao Tomé, Bioko Isl., Guinea, Mali, Sierra Leone, Liberia, Ivory Coast, Ghana, Benin, Nigeria, Cameroon, Central African Republic, Gabon, Congo, D.R.Congo, Angola, Sudan</p></tp:treatment-sec><tp:treatment-sec sec-type="Notes"><title>Notes</title><p><italic><tp:taxon-name><tp:taxon-name-part taxon-name-part-type="genus">Pteris</tp:taxon-name-part> <tp:taxon-name-part taxon-name-part-type="species">similis</tp:taxon-name-part></tp:taxon-name></italic> is a terrestrial fern, with an erect rhizome (up to 15 cm), with fronds in clumps, coverd by black scales, linear or linear-lanceolate. The fronds are solitary or tufted, reaching 1.8 to 4 (-6) m tall, often rooting at the apex (Fig. <xref ref-type="fig" rid="F1639975">16</xref><xref ref-type="fig" rid="F1639980">a</xref>). The petiole is straw colored, purplish or brownish at the base. It measures 30 to 50 cm long. It is channeled at the top, naked and muriculate. The lamina is pinnate, lanceolate. It measures 0.5 to 3.4 (-5.5) m long, sometimes more than 60 cm wide. Pinnae (10-30 pairs), pinnatifid, are oblong-lanceolate and measure 8-35 cm over 3.2-12.5 cm. The ultimate segments (12-28 pairs) are oblong-lanceolate, 1-8.5 cm long and 3-10 mm large. The terminal segment is 1.5 to 4cm long. Some terminals segments are pinnate, making some pinnae partially bipinnatifid. The lower pinnae are auriculate (Fig. <xref ref-type="fig" rid="F1639975">16</xref><xref ref-type="fig" rid="F1639981">b</xref>). The rachis is stramineous, muriculate or spiny. The costae and the costulae bear large spines on the underside. There is no buds at the base of the terminal pinnae. The lamina texture is membranous. The ribs form a lowered areola along the costa of pinnae, and 1 or 2 series of areolas along the midrib of the lobes. The sori occupy 3/4 to 7/8 of the lobes, down to the base of sinuses (Fig. <xref ref-type="fig" rid="F1639975">16</xref><xref ref-type="fig" rid="F1639982">c</xref>, <xref ref-type="fig" rid="F1639983">d</xref>). The apex is sterile and toothed. <italic><tp:taxon-name><tp:taxon-name-part taxon-name-part-type="genus">Pteris</tp:taxon-name-part> <tp:taxon-name-part taxon-name-part-type="species">similis</tp:taxon-name-part></tp:taxon-name></italic> grows generally on the banks of rivers, in rainforest areas.</p></tp:treatment-sec><tp:treatment-sec><!--Section generated to contain objects referenced in tp:taxon-treatment.--><fig-group id="F1639975" position="float" orientation="portrait"><caption><p>
            <tp:taxon-name><tp:taxon-name-part taxon-name-part-type="genus">Pteris</tp:taxon-name-part> <tp:taxon-name-part taxon-name-part-type="species">similis</tp:taxon-name-part></tp:taxon-name>
        </p></caption><fig id="F1639980" position="float" orientation="portrait"><label>Figure 16a.</label><caption><p>General aspect of the frond</p></caption><graphic xmlns:xlink="http://www.w3.org/1999/xlink" xlink:href="biodiversity_data_journal-3-e5078-g016_a.jpg" xlink:type="simple" position="float" orientation="portrait" id="oo_46367.jpg"/></fig><fig id="F1639981" position="float" orientation="portrait"><label>Figure 16b.</label><caption><p>Base of the lamina showing basal spur</p></caption><graphic xmlns:xlink="http://www.w3.org/1999/xlink" xlink:href="biodiversity_data_journal-3-e5078-g016_b.jpg" xlink:type="simple" position="float" orientation="portrait" id="oo_46368.jpg"/></fig><fig id="F1639982" position="float" orientation="portrait"><label>Figure 16c.</label><caption><p>Lower face of the frond</p></caption><graphic xmlns:xlink="http://www.w3.org/1999/xlink" xlink:href="biodiversity_data_journal-3-e5078-g016_c.jpg" xlink:type="simple" position="float" orientation="portrait" id="oo_46370.jpg"/></fig><fig id="F1639983" position="float" orientation="portrait"><label>Figure 16d.</label><caption><p>Sori on pinnules</p></caption><graphic xmlns:xlink="http://www.w3.org/1999/xlink" xlink:href="biodiversity_data_journal-3-e5078-g016_d.jpg" xlink:type="simple" position="float" orientation="portrait" id="oo_46369.jpg"/></fig></fig-group><fig id="F1639980" position="float" orientation="portrait"><label>Figure 16a.</label><caption><p>General aspect of the frond</p></caption><graphic xmlns:xlink="http://www.w3.org/1999/xlink" xlink:href="biodiversity_data_journal-3-e5078-g016_a.jpg" xlink:type="simple" position="float" orientation="portrait" id="oo_46367.jpg"/></fig><fig id="F1639981" position="float" orientation="portrait"><label>Figure 16b.</label><caption><p>Base of the lamina showing basal spur</p></caption><graphic xmlns:xlink="http://www.w3.org/1999/xlink" xlink:href="biodiversity_data_journal-3-e5078-g016_b.jpg" xlink:type="simple" position="float" orientation="portrait" id="oo_46368.jpg"/></fig><fig id="F1639982" position="float" orientation="portrait"><label>Figure 16c.</label><caption><p>Lower face of the frond</p></caption><graphic xmlns:xlink="http://www.w3.org/1999/xlink" xlink:href="biodiversity_data_journal-3-e5078-g016_c.jpg" xlink:type="simple" position="float" orientation="portrait" id="oo_46370.jpg"/></fig><fig id="F1639983" position="float" orientation="portrait"><label>Figure 16d.</label><caption><p>Sori on pinnules</p></caption><graphic xmlns:xlink="http://www.w3.org/1999/xlink" xlink:href="biodiversity_data_journal-3-e5078-g016_d.jpg" xlink:type="simple" position="float" orientation="portrait" id="oo_46369.jpg"/></fig></tp:treatment-sec></tp:taxon-treatment>
